# Supplementary material for: Comparison and Functional Analysis of Odorant-Binding Proteins and Chemosensory Proteins in Two Closely Related Thrips Species, Frankliniella occidentalis and Frankliniella intonsa (Thysanoptera: Thripidae) Based on Antennal Transcriptome Analysis
Source: Int J Mol Sci. 2022 Nov 11;23(22):13900. doi: 10.3390/ijms232213900 (PMC9692942; doi:10.3390/ijms232213900)
Supplement: Supplementary file 1 [file ijms-23-13900-s001.zip]

Archive with 2 entries (2 files):
- Supplementary Data Sheet S1 The OBP and CSP amino acid sequences used for phylogenetic trees.pdf
- supplementary tables.pdf
